# Supplementary material for: A video-based analysis of situations bearing the risk of respiratory disease transmission during football matches
Source: Sci Rep. 2022 Feb 22;12:3034. doi: 10.1038/s41598-022-07121-7 (PMC8863802; doi:10.1038/s41598-022-07121-7)
Supplement: Supplementary file 2 — Supplementary Information 2. [file 41598_2022_7121_MOESM2_ESM.csv]

Liga	Nr.	Jahreszeit	Corona	Temperatur [°C]	Witterung	Mittelwert_Spieler_total	Prozent Spieler	Spielerstunden	Schleimhaut_Stunde	Nicht_Schleimhaut_Stunde	Hand_Gesicht_Stunde	Schulter_Stunde	Schulter_3sec	Arm_Arm_Stunde	Arm_Arm_3sec	Bauch_Ruecken_Stunde	Bauch_Ruecken_3sec	Hand_Trikot_Stunde	Hand_Trikot_3sec	Kontakte_Rumpf_ges	Kontakte_Rumpf_3sec	Kopf_Kopf_Stunde	Kopf_Kopf_3sec	Arm_Kopf_Stunde	Arm_Kopf_3sec	Kontakt_Kopf_Stunde	Kontakt_Kopf_3sec	Kontakt_ges_Stunde	Kontakt_ges_3sec	Gespraech_Stunde	Schreien_Stunde	Spucken_Stunde	Aerosol_Tröpfchen_Stunde	Hand_Hand_Stunde	Umarmen_Stunde	Einwurf_ges	Ecken_ges	Freistoss_ges	Schiriball_ges	Abstoss_ges	Anstoss_Tor_ges	Torwartparade_ges	Kopfbaelle_ges	Abschlag_ges	Mauer_Spieler_MW	Mauer_Zeit_MW	Tor_Spieler_MW	Tor_Zeit_MW	Ecke_Freistoss_Spieler_MW
BL	1	S	vor	12.5	stark bewölkt	14.2	61.6	21.3	9.2	5.92	15.12	4.41	0	6.48	2	2.96	3	9.91	0	24.69	5	0.33	0	1.69	0	2.02	0	26.71	5	1.92	0.33	0.52	2.77	0.94	0	27.33	5.33	17.33	1.33	13.33	1.33	2	65.33	9.33	2	11.5	4.5	4	5.7
BL	2	S	vor	16.3	wolkig	11.9	51.8	17.9	10	4.25	14.25	2.12	0	7.93	1	1.84	3	9.72	3	24.75	7	0	0	0.34	0	0.34	0	25.08	7	2.4	0.17	0.73	3.3	2.96	0.17	17.33	4.67	14	0.67	14.67	1.33	0.67	39.33	11.33	2.7	14.6	6.75	15.75	3.9
BL	3	S	vor	17.4	bedeckt	12.7	55.3	19.1	5.45	3.66	9.11	3.04	0	8.85	2	2.04	7	9.42	2	24.76	11	0	0	0.31	0	0.31	0	25.08	11	1.78	0.1	0.73	2.61	1.26	0.16	34	4	20	0.67	10.67	0	0.67	59.33	10	2	21	6	14	5.6
BL	4	S	vor	11.3	bedeckt	13.5	58.6	20.2	12.67	5.99	18.66	2.03	0	6.39	2	2.18	4	7.43	3	21.68	9	0	0	0.1	0	0.1	0	21.78	9	3.86	0.35	0.84	5.05	3.56	0.1	26.67	4	17.33	0	9.33	2	2	42	5.33	2.5	26	6	4	6.4
BL	5	S	vor	14.8	wolkig	12.6	54.7	18.9	12.17	7.09	19.26	4.81	1	7.72	8	3.02	4	10.26	3	28.04	16	0.26	0	0.52	0	0.79	0	28.84	16	3.49	0.32	0.58	4.39	2.22	0	29.33	10	23.33	0.67	8	0	6.67	92	12	2.5	13.3	5.1	5.4	9.1
BL	6	W	vor	3.7	stark bewölkt	14.8	64.5	22.3	10.76	5.2	15.96	3.09	0	8.7	1	3	10	13.59	8	29.55	19	0	0	0.67	0	0.67	0	30.22	19	4.84	0.58	0.58	6	1.08	0.09	28.67	8	24	0.67	10.67	0.67	1.33	70.67	14	4	18.5	8	16	7.85
BL	7	W	vor	7.6	bedeckt	15.4	66.9	23.1	11.13	5.76	16.88	3.12	0	5.67	5	3.77	8	6.88	8	21.82	21	0.04	0	0.31	0	0.35	0	22.16	21	1.65	0.17	1.04	2.86	2.34	0.04	31.33	3.33	25.33	0.67	12	2	4.67	98	12	2.3	22.7	6.4	5.8	6.3
BL	8	W	vor	6.7	bedeckt	11.3	49	16.9	6.39	4.26	10.65	3.02	0	11.24	1	2.66	1	15.27	6	34.08	8	0.06	0	0.59	0	0.65	0	34.73	8	3.37	0.3	1.3	4.97	1.54	0.36	28.67	4.67	20	0	12	1.33	0.67	79.33	8	2	35	8	20.8	10
BL	9	W	vor	7.1	stark bewölkt	14.3	62.3	21.5	13.58	6.74	20.33	4.23	2	8.23	4	3.67	8	9.21	6	27.07	20	0.09	0	0.23	0	0.33	0	27.4	20	4.19	0.42	0.51	5.12	1.49	0.23	34	8	21.33	0.67	12	1.33	4.67	60	8	3.3	24.6	3.3	1.7	4.9
BL	10	W	vor	6	bedeckt	12	52.2	18	11.67	7.89	19.56	2.67	0	6.72	3	2.06	0	9.17	0	24.06	3	0	0	0.33	0	0.33	0	24.39	3	2.39	0.11	0.28	2.78	3.33	0.11	27.33	2	20	0	10.67	0.67	1.33	34	6.67	2	33	9.5	13.75	5.3
BL	11	S	nach	16.2	Wolkig	11.3	49	16.9	16.69	9.76	26.45	4.26	0	7.22	3	3.2	5	10.18	5	25.33	13	0.06	0	0.36	0	0.41	0	25.74	13	3.14	0.06	0.83	4.03	0.47	0	21.33	4	13.33	0.67	8	0	1.33	41.33	9.33	4	24.7	0	0	5.9
BL	12	S	nach	15.6	Wolkig	10.9	47.5	16.4	9.94	4.76	14.7	4.15	0	9.02	3	2.01	1	14.82	4	30.67	8	0	0	0.18	0	0.18	0	30.85	8	1.71	0.06	0.55	2.32	0.67	0	30	1.33	23.33	0.67	9.33	0	4.67	59.33	7.33	0	0	0	0	6
BL	13	S	nach	16.3	Stark bewölkt	16.3	71	24.5	10.29	6.33	16.61	3.88	0	4.45	3	2.53	3	7.67	0	19.35	6	0.08	0	0.2	0	0.29	0	19.63	6	1.14	0.2	0.57	1.91	0.82	0	38.67	2.67	15.33	0	12.67	1.33	3.33	75.33	12.67	2	17	0	0	7.5
BL	14	S	nach	16.6	Wolkig	11.4	49.6	17.1	10.82	6.14	16.96	4.15	0	13.86	1	2.46	2	16.32	2	37.49	5	0	0	0.24	0	0.23	0	37.72	5	2.51	0.18	0.52	3.21	0.7	0	31.33	8.67	21.33	1.33	9.33	1.33	4	88	28.67	0	0	4	6	4.7
BL	15	S	nach	16.6	Wolkig	12.1	52.4	18.1	10.61	5.3	15.91	3.76	0	7.73	2	4.81	3	11.16	6	29.5	11	0	0	0.17	0	0.17	0	29.67	11	1.38	0.11	0.55	2.04	1.66	0.39	26.67	7.33	20	0.67	7.33	0	2.67	56.67	7.33	0	0	4.8	4	5.9
BL	16	S	nach	16.5	Stark bewölkt	9.4	40.9	14.1	9.29	6.52	15.82	5.67	1	19.36	4	3.69	1	18.65	5	47.66	11	0.14	0	0.35	0	0.5	0	48.16	11	1.06	0.14	0.99	2.19	0.28	0	28	6.67	20.67	0.67	14.67	0	4	58.67	10	2	23	0	0	10
BL	17	S	nach	16.5	Bedeckt	12.6	54.8	18.9	11.38	7.04	18.41	2.59	0	7.46	2	2.75	3	8.52	4	21.96	9	0	0	0.27	0	0.26	0	22.22	9	2.49	0.32	0.84	3.65	0.63	0	28.67	2.67	14.67	0	7.33	0	2.67	47.33	9.33	3.5	33.7	3.8	3	5.6
BL	18	S	nach	14.5	Bedeckt	13.8	60.1	20.8	11.01	3.37	14.38	3.37	0	13.89	0	2.79	1	16.49	2	37.64	3	0.05	0	0.57	0	0.63	0	38.27	3	1.73	0.19	0.77	2.69	1.11	0	40.67	3.33	18	0	7.33	2	2.67	80	8	2.83	21.9	7	10.5	8
BL	19	S	nach	17.1	Bedeckt	13.2	57.2	19.8	11.46	6.26	17.73	4.55	0	5.4	6	3.08	1	7.88	2	23.43	9	0.05	0	0.3	0	0.35	0	23.79	9	1.57	0.2	0.3	2.07	2.53	0	18.67	6.67	19.33	0	10.67	0.67	2	50	10.67	3.7	25.3	0	0	6.6
BL	20	S	nach	15.8	Stark bewölkt	9.9	43.1	14.9	16.91	4.03	20.94	6.11	0	15.7	4	5.03	4	22.01	3	49.53	11	0.07	0	0.2	0	0.27	0	49.8	11	2.75	0.27	1.01	4.03	0.6	0.07	36	5.33	26.67	0	11.33	2	4	98.67	14.67	2	14	4.5	8.5	6.5
OL	21	S	vor	14.1	bewölkt	14.4	62.5	21.6	18.06	12.69	30.74	4.63	1	6.53	3	3.19	3	8.29	3	23.38	10	0.05	0	0.18	0	0.23	0	23.61	10	2.96	0.42	0.65	4.03	0.74	0	38	6	34	1.33	12.67	0	2.67	95.33	28.67	2.55	16.3	0	0	5.5
OL	22	S	vor	16.7	bewölkt	14.8	64.3	22.2	17.07	12.88	29.95	3.24	2	5.45	5	2.97	2	6.17	4	19.1	13	0.18	0	0.32	0	0.5	0	19.59	13	1.58	0.05	0.5	2.13	0.68	0.59	38.67	4	24	0.67	9.33	2.67	2.67	59.33	18.67	2	10	4.5	6	4.7
OL	23	S	vor	15.2	bewölkt	13.3	58	20	16.05	8.95	25	11	5	5.65	2	9.9	10	11.4	2	39.85	19	0.95	0	1.1	0	2.05	0	41.9	19	6.75	0.5	0.6	7.85	1.9	0	46	8.67	22	0.67	14.67	1.33	6.67	80.67	7.33	2.5	23.5	8	17.5	11.8
OL	24	S	vor	15.3	heiter	11.5	50	17.3	11.04	11.27	22.31	3.06	0	8.03	5	3.47	6	11.56	7	28.32	18	0.46	0	1.04	0	1.5	0	29.83	18	2.89	0.35	0.75	3.99	2.2	0	32	4.67	18.67	0	13.33	2.67	4.67	56	13.33	2.6	17.5	6	18	7
OL	25	S	vor	14.9	bewölkt	12.9	56.2	19.4	17.01	11.65	28.66	3.45	0	7.47	0	3.04	2	11.91	2	29.69	4	0	0	0.46	0	0.46	0	30.15	4	3.35	0	0.41	3.76	3.14	0.67	46	10.67	26	0	6	2	4	80.67	8	3.5	26	6.3	9.6	6.2
OL	26	W	vor	5.9	heiter	13.8	59.8	20.6	15.92	11.6	27.52	3.5	1	5	8	3.74	12	9.66	5	22.82	26	0.1	0	0.39	0	0.49	0	23.3	26	2.18	0.19	0.97	3.34	0.92	0	34	4	22	0	14	1.33	4	94	19.33	3.25	11.8	9	5	6.3
OL	27	W	vor	7	bedeckt	10	43.4	15	20.93	12.8	33.73	5	2	8.67	19	3.27	1	12.53	1	33.67	23	0.6	0	2.4	0	3	0	36.67	23	2.73	0.2	1.53	4.46	4.2	0	34.67	8	24	0	14.67	1.33	6	77.33	12.67	4.2	22.25	9	16	7.25
OL	28	W	vor	5.4	bedeckt	13.9	60.4	20.8	16.15	7.26	23.41	6.35	8	5.34	9	4.23	10	9.42	4	27.45	31	0.24	0	0.86	0	1.11	0	28.56	31	4.62	0.24	0.38	5.24	1.97	0.14	40	6	25.33	2	13.33	1.33	4	80	10	2.5	16.4	10	14	7.3
OL	29	W	vor	10	bewölkt	10.8	46.7	16.1	13.29	10.43	23.73	3.73	1	6.83	8	2.73	8	11.43	0	26.71	17	0.62	0	2.85	0	3.48	0	30.19	17	2.92	0.12	1.12	4.16	1.99	0	26	8	25.33	2	8	0	6.67	88.67	11.33	2.2	19.7	6.5	8.5	7.5
OL	30	W	vor	3.6	heiter	11.4	49.5	17.1	16.84	8.71	25.56	6.55	10	6.67	12	3.86	5	11.46	12	30.58	39	0.35	0	1.29	0	1.64	0	32.22	39	2.34	0	0.53	2.87	2.05	0	38	7.33	21.33	0	14	4.67	2.67	91.33	12	2.5	21.2	6.8	7.2	5.7
Y	31	S	vor	24	sonnig	11.3	59.4	11.3	14.16	16.73	30.88	5.13	3	9.56	3	4.16	0	12.12	1	32.65	7	0	0	0	0	0	0	32.65	7	1.24	0	0.18	1.42	1.68	0	39	18	10	0	24	6	6	54	19	2.5	16.5	0	0	5
Y	32	S	vor	14.8	sonnig	9	47.1	9	9.67	16.89	26.56	2.44	2	8.67	1	1.56	4	9	0	22.44	7	0	0	0.22	0	0.22	0	22.67	7	0.56	0	0.22	0.78	0.78	0	45	17	8	1	24	2	12	65	19	2.6	15	5	11	5
Y	33	S	vor	17.5	sonnig	11.5	60.5	11.5	6.78	11.04	17.83	4.61	2	7.3	1	3.3	0	9.48	7	24.96	10	0	0	0.26	0	0.26	0	25.22	10	1.57	0	0.17	1.74	0.26	0	36	14	21	0	21	6	7	59	23	2.3	16.3	0	0	4.7
Y	34	S	vor	21	sonnig	10.3	53.9	10.3	17.18	20.1	37.28	5.53	1	5.24	2	1.84	1	8.06	4	21.94	8	0	0	0	0	0	0	21.94	8	0.39	0	0.1	0.49	1.26	0	46	2	22	1	11	5	7	47	24	3.5	15	0	0	3
Y	35	S	vor	18.7	sonnig	9.4	49.2	9.4	14.15	19.15	33.3	4.89	0	9.26	21	2.66	0	14.57	8	32.87	29	0	0	0.21	0	0.21	0	33.09	29	0.53	0	0.11	0.64	1.49	0	50	9	16	2	15	7	9	52	26	3.3	14.75	5.5	9	4
Y	36	W	vor	14.2	bedeckt/sonnig	11.8	61.8	11.8	15.08	16.36	31.44	5	1	7.71	6	2.12	0	10.08	1	31.69	8	0.08	0	0	0	0.08	0	31.78	8	2.54	0.08	0.08	2.7	6.78	0	47	10	11	0	21	0	11	59	9	2.7	9.7	6.4	8	3.5
Y	37	W	vor	14.2	bedeckt/sonnig	10.6	55.8	10.6	15.85	25.66	41.51	5.66	2	10.85	3	3.96	2	15.38	2	41.98	9	0	0	0	0	0	0	41.98	9	3.77	0.38	0.19	4.34	6.13	0	63	12	20	0	23	10	5	72	20	2.8	13.7	4.8	4	4.3
Y	38	W	vor	20	Regen	13	68.4	13	9.38	13.62	23	3.54	16	6.85	6	1.62	1	8.23	1	21.92	24	0.08	0	0.54	0	0.62	0	22.54	24	1.54	0	0.16	1.7	1.69	0	33	5	7	1	16	2	1	29	28	3	11	0	0	6
Y	39	W	vor	21.2	Regen	19	100	19	12.63	9.37	22	3.47	3	5.26	11	1.84	1	7.21	1	20.42	16	0	0	0.05	0	0.05	0	20.47	16	2.68	0	0	2.68	2.63	0	57	11	7	1	21	1	9	45	20	2.8	7.5	4	6	5.5
Y	40	W	vor	6.2	bedeckt	19	100	19	8.89	9.63	18.53	3.11	3	5.58	5	1.63	0	5.84	1	16.89	9	0	0	0	0	0	0	16.89	9	0.37	0	0.05	0.42	0.74	0	70	10	4	0	20	2	11	32	25	0	0	0	0	4.3
Y	41	S	vor	26	sonnig	7.4	49.6	6.2	23.71	35.32	59.03	5.16	2	12.9	3	1.61	0	17.26	1	37.42	6	0	0	0	0	0	0	37.42	6	0.65	0	0	0.65	0.48	0	79.2	15.6	9.6	2.4	28.8	6	13.2	39.6	31.2	0	0	0	0	4.3
Y	42	S	vor	17	sonnig/wolkig	6.8	45.1	5.6	17.5	28.57	46.07	4.46	2	14.46	3	1.96	1	15.71	0	37.86	6	0	0	0	0	0	0	37.86	6	1.96	0	0.18	2.14	1.25	0	52.8	15.6	18	0	30	12	21.6	21.6	32.4	2	8	0	0	6
Y	43	S	vor	17	bedeckt	8.3	55.3	6.9	13.48	14.06	27.54	3.48	3	11.59	1	2.32	2	12.75	0	30.87	6	0	0	0	0	0	0	30.87	6	0.14	0	0.14	0.28	0.72	0	82.8	18	10.8	0	26.4	3.6	7.2	60	33.6	0	0	0	0	0
Y	44	S	vor	26	sonnig	7.4	49.4	6.2	20.65	32.9	53.55	5.16	0	10.65	4	4.35	3	13.71	3	35	10	0	0	0.32	0	0.32	0	35.32	10	2.58	0.32	0	2.9	1.13	0	63.6	14.4	6	1.2	31.2	3.6	10.8	50.4	33.6	3	4.7	0	0	0
Y	45	S	vor	15	wolkig/heiter	8.7	57.8	7.2	13.19	28.47	41.67	4.31	2	5.42	3	2.08	0	6.67	0	19.03	5	0	0	0	0	0	0	19.03	5	0.42	0.14	0	0.56	0.56	0	48	14.4	7.2	1.2	20.4	6	9.6	21.6	19.2	0	0	3	4	4.5
Y	46	W	vor	4.8	trocken	13.5	90	11.3	5.93	9.56	15.49	1.15	0	4.51	0	0.35	0	4.96	0	12.83	0	0	0	0	0	0	0	12.83	0	0.97	0.18	0	1.15	1.86	0	58.8	19.2	1.2	0	16.8	3.6	13.2	21.6	44.4	4	14	0	0	6
Y	47	W	vor	12.8	wolkig	14	93.3	11.7	10	16.84	26.84	3.42	3	5.98	2	1.11	2	8.89	1	20.6	8	0	0	0	0	0	0	20.6	8	0.51	0	0	0.51	1.2	0	42	22.8	4.8	0	37.2	14.4	16.8	33.6	25.2	2	8	0	0	3.8
Y	48	W	vor	-0.4	bewölkt	8.2	54.8	6.8	10.74	8.38	19.12	4.41	0	13.09	1	2.35	0	19.41	4	39.71	5	0	0	0.15	0	0.15	0	39.85	5	0.59	0	0	0.59	0.44	0	67.2	6	6	0	26.4	0	8.4	26.4	38.4	0	0	0	0	4
Y	49	W	vor	16.2	heiter/bewölkt	8.8	58.6	7.3	13.7	21.64	35.34	4.93	0	9.45	0	1.23	0	10.27	0	28.08	0	0	0	0	0	0	0	28.08	0	0.96	0	0	0.96	2.19	0	49.2	12	7.2	0	34.8	3.6	10.8	19.2	22.8	2	20	3	4	4
Y	50	W	vor	3.8	bewölkt	14	93.3	11.7	7.18	9.66	16.84	2.05	3	3.68	1	1.03	0	5.73	0	13.85	4	0	0	0	0	0	0	13.85	4	0.77	0	0	0.77	1.37	0	46.8	12	0	0	15.6	9.6	19.2	12	38.4	0	0	0	0	5
																																													2.5	15
[truncated: 3 more columns]
